# Supplementary material for: In Situ Investigation of Dynamic Silver Crystallization Driven by Chemical Reaction and Diffusion
Source: Research (Wash D C). 2020 Feb 10;2020:4370817. doi: 10.34133/2020/4370817 (PMC7035454; doi:10.34133/2020/4370817)
Supplement: Supplementary Materials — Figure S1: the EDS spectrum of solid particles formed in the liquid cell during the irradiation. Figure S2: the dependence of the concentrations of the hydrated electron. Figure S3: the concentration of hydrogen at various electron dose rates. Movie S1: a movie of the dynamic crystallization process at the electron dose rate of 7.33 × 1011 Gy/s. Movie S2: a movie of the formation of silver nanoparticles at the electron dose rate of 2.93 × 1012 Gy/s. Movie S3: a movie of the dissolution of silver nanoparticles at the electron dose rate of 2.93 × 1010 Gy/s. Movie S4: a movie of the formation of silver dendritic structures at the electron dose rate of 1.31 × 1014 Gy/s. [file 4370817.f1.zip]

Archive with 5 entries (5 files):
- Movie S1 - reversible silver crystallization.mp4
- Movie S2 - crystal growth.mp4
- Movie S3 - crytal dissolution.mp4
- Movie S4 - dendritic formation.mp4
- Supporting Information-20191221.docx
